# Supplementary material for: Long Non-Coding RNA lncWOX11a Suppresses Adventitious Root Formation of Poplar by Regulating the Expression of PeWOX11a
Source: Int J Mol Sci. 2023 Mar 17;24(6):5766. doi: 10.3390/ijms24065766 (PMC10057709; doi:10.3390/ijms24065766)
Supplement: Supplementary file 1 [file ijms-24-05766-s001.zip]

Archive with 4 entries (4 files):
- Figure S1.pdf
- figure S2.pdf
- Table S1.pdf
- Table S2.pdf
